# Supplementary material for: Pharmacokinetic and Metabolomic Studies with BIO 300, a Nanosuspension of Genistein, in a Nonhuman Primate Model
Source: Int J Mol Sci. 2019 Mar 12;20(5):1231. doi: 10.3390/ijms20051231 (PMC6429499; doi:10.3390/ijms20051231)
Supplement: Supplementary file 1 [file ijms-20-01231-s001.zip]

Archive with 2 entries (2 files):
- supplementary figures.pdf
- supplementary table.xlsx
