# Supplementary material for: Pharmacokinetic and Metabolomic Studies with BIO 300, a Nanosuspension of Genistein, in a Nonhuman Primate Model
Source: Int J Mol Sci. 2019 Mar 12;20(5):1231. doi: 10.3390/ijms20051231 (PMC6429499; doi:10.3390/ijms20051231)
Supplement: Supplementary file 1 [file ijms-20-01231-s001.zip › supplementary table.xlsx]

## Sheet: Sheet1
	Metabolite	m/z	Mass Error(ppm)	Retention Time(min)	Mode	CID Fragments
	Phenylalanine	166.087	4	0.57	POS	166.0866, 149.0613, 131.0491, 120.0802, 107.0484, 103.0539, 79.0548, 77.0395
	Tyrosine	182.083	9	0.36	POS	182.0804, 165.0533, 147.0429, 136.0745, 123.0428, 119.0485, 95.0490, 91.0540, 77.0388
	Phosphocholine	184.074	4	5.16	POS	184.0734, 124.9996, 86.0965
	Ile Pro	229.156	5	0.34	POS	229.1526, 114.0901, 70.0653
	C16 Sphinganine	274.274	2	4.05	POS	240.23, 198.19, 141.96
	Ala-Arg-Ile	359.241	2	9.64	POS	359.2401, 358.3154, 211.1194, 86.0951
	Sphingosine 1-phosphate	380.254	6	4.69	POS	264.27, 198.19, 184.07
	PC(16:1/0:0)	494.324	0	4.87	POS	476.31, 184.07, 104.11
	PC(16:0/0:0)	496.34	1	5.23	POS	478.33, 313.27, 166.06
	PC(18:3/0:0)	518.322	0	5.23	POS	258.11, 240.10, 184.07
	PC(18:2/0:0)	520.34	1	5.03	POS	502.33, 337.27, 166.06
	PC(O-16:1/2:0)	522.356	1	5.37	POS	504.35, 480.34, 339.29
	FAHFA(16:1/13-O-18:0)	537.493	9	10.46	POS	283.26, 255.23, 237.22
	PC(20:5/0:0)	542.322	1	5.02	POS	166.06, 104.11, 86.10
	PC(20:4/0:0)	544.34	5	5.03	POS	184.07, 104.11, 86.10
	DG(P-14:0/18:1)	551.503	0	10.48	POS	339.29, 265.25
	PC(22:6/0:0)	568.34	5	5.01	POS	184.07, 104.11, 86.10
	SM(d18:1/15:0)	689.555	6	8.05	POS	184.08, 86.10
	PC(16:0/18:1)	760.582	4	9.05	POS	577.5156, 504.3416, 478.3261, 265.2517, 166.0625, 86.0966
	SM(d18:1/22:0)	787.674	7	10.32	POS	264.2705, 184.075
	PC(18:4/20:5)	800.521	1	8.09	POS	617.4547, 184.07, 86.097
	SM(d18:1/24:1)	813.678	7	10.29	POS	630.6218, 264.27, 184.075
	TG(16:0/16:1/18:0)	855.736	6	10.42	POS	549.49, 319.26, 267.27, 239.24, 237.22
	TG(15:0/17:1/19:1)	862.784	4	10.48	POS	603.5354, 577.519, 549.487, 251.2355, 225.2216
	TG(16:1/18:1/18:1)	874.785	3	10.47	POS	603.53, 575.50, 265.25, 237.22
	TG(18:0/22:0/22:1)	1018.97	0	10.59	POS	734.70, 717.68, 663.63, 661.61
	Galalpha1-4Galbeta1-4Glcbeta-Cer(d18:1/16:0)	1046.66	3	8.24	POS	884.61, 686.63, 542.49
	Glutamate	146.045	7	0.34	NEG	146.0452, 128.035, 102.056, 74.0262
	Suberic Acid	173.081	8	2.32	NEG	173.08, 111.0811, 57.0349
	Nonanedioic Acid	187.096	6	2.69	NEG	187.0954, 169.085, 125.0962, 97.0651, 57.0337
	PE(18:1/0:0)	478.293	2	5.38	NEG	281.2473, 152.9945
	Tauroursodeoxycholic Acid	498.289	1	3.81	NEG	498.2876, 124.0072
	Taurocholic Acid	514.283	2	3.44	NEG	514.285, 106.9804
	PC(18:2/0:0)	554.302	1	4.99	NEG	504.3091, 279.232, 242.0784, 224.0682
	PC(18:1/0:0)	556.316	3	5.41	NEG	506.3241, 281.2473, 224.0684
	SM(d17:1/17:0)	737.531	7	8.36	NEG	687.5448, 616.4716, 303.2321, 303.2316
	PS(18:2/19:0)	800.545	0	8.41	NEG	764.5228, 279.2319
	PC(18:0/18:2)	820.563	1	10.05	NEG	770.5692, 508.3401, 283.2623, 279.2317
	PC(P-20:0/18:2)	832.605	4	9.91	NEG	796.5823, 279.2317, 168.042
	PI(17:1/18:2)	845.517	9	5.05	NEG	595.2887, 279.232, 152.9951
